# Supplementary material for: Molecular complexity of the differential growth of freshwater diatoms along pH gradients
Source: ISME Commun. 2025 May 6;5(1):ycaf078. doi: 10.1093/ismeco/ycaf078 (PMC12145874; doi:10.1093/ismeco/ycaf078)
Supplement: Supplementary_Table_S4_ycaf078 [file supplementary_table_s4_ycaf078.xlsx]

## Sheet: Sheet1
Table S4. Growth rate per well and growth period for each strain under the three pH conditions. "r.rate" represents the growth rate, in day-1. "well" refers to the individual well in the corresponding 12-well culture plate.
strain	pH	well	period	r.rate
NIPM-01	4.7	A01	2	-0.0705277
NIPM-01	4.7	B01	2	-0.230862
NIPM-01	4.7	C01	2	-0.267589
NIPM-01	4.7	A02	2	-0.122118
NIPM-01	4.7	B02	2	-0.249773
NIPM-01	4.7	C02	2	0.271668
NIPM-01	4.7	A03	2	0.0768436
NIPM-01	4.7	B03	2	0.0254722
NIPM-01	4.7	C03	2	0.134815
NIPM-01	4.7	A04	2	-0.17569
NIPM-01	4.7	B04	2	-0.250408
NIPM-01	4.7	C04	2	0.15609
NIPM-01	4.7	A01	3	-0.968679
NIPM-01	4.7	B01	3	-0.855768
NIPM-01	4.7	C01	3	-1.01176
NIPM-01	4.7	A02	3	-0.760466
NIPM-01	4.7	B02	3	-1.3514
NIPM-01	4.7	C02	3	-0.290435
NIPM-01	4.7	A03	3	-0.390494
NIPM-01	4.7	B03	3	-0.860887
NIPM-01	4.7	C03	3	-0.777403
NIPM-01	4.7	A04	3	-0.245781
NIPM-01	4.7	B04	3	-1.10465
NIPM-01	4.7	C04	3	-0.64883
NIPM-01	7.0	A01	2	0.473887
NIPM-01	7.0	B01	2	0.285348
NIPM-01	7.0	C01	2	0.342347
NIPM-01	7.0	A02	2	0.350114
NIPM-01	7.0	B02	2	0.289618
NIPM-01	7.0	C02	2	0.240039
NIPM-01	7.0	A03	2	0.239343
NIPM-01	7.0	B03	2	0.320589
NIPM-01	7.0	C03	2	0.376432
NIPM-01	7.0	A04	2	0.223414
NIPM-01	7.0	B04	2	0.134201
NIPM-01	7.0	C04	2	0.266395
NIPM-01	7.0	A01	3	0.405202
NIPM-01	7.0	B01	3	0.340757
NIPM-01	7.0	C01	3	0.281018
NIPM-01	7.0	A02	3	0.385638
NIPM-01	7.0	B02	3	0.279097
NIPM-01	7.0	C02	3	0.249407
NIPM-01	7.0	A03	3	0.373484
NIPM-01	7.0	B03	3	0.284584
NIPM-01	7.0	C03	3	0.278791
NIPM-01	7.0	A04	3	0.365506
NIPM-01	7.0	B04	3	0.35557
NIPM-01	7.0	C04	3	0.328169
NIPM-01	8.2	A01	2	0.210949
NIPM-01	8.2	B01	2	0.197282
NIPM-01	8.2	C01	2	0.206847
NIPM-01	8.2	A02	2	0.205574
NIPM-01	8.2	B02	2	0.139839
NIPM-01	8.2	C02	2	0.204951
NIPM-01	8.2	A03	2	0.138707
NIPM-01	8.2	B03	2	0.10436
NIPM-01	8.2	C03	2	0.199635
NIPM-01	8.2	A04	2	0.0676984
NIPM-01	8.2	B04	2	0.200711
NIPM-01	8.2	C04	2	0.202042
NIPM-01	8.2	A01	3	0.319896
NIPM-01	8.2	B01	3	0.296892
NIPM-01	8.2	C01	3	0.307491
NIPM-01	8.2	A02	3	0.322449
NIPM-01	8.2	B02	3	0.347625
NIPM-01	8.2	C02	3	0.351363
NIPM-01	8.2	A03	3	0.271505
NIPM-01	8.2	B03	3	0.300955
NIPM-01	8.2	C03	3	0.373366
NIPM-01	8.2	A04	3	0.2904
NIPM-01	8.2	B04	3	0.266945
NIPM-01	8.2	C04	3	0.256581
NPAL-12	4.7	A01	2	-0.820618
NPAL-12	4.7	B01	2	-0.540901
NPAL-12	4.7	C01	2	-0.45996
NPAL-12	4.7	A02	2	-0.645553
NPAL-12	4.7	B02	2	-0.488744
NPAL-12	4.7	C02	2	-0.564093
NPAL-12	4.7	A03	2	-0.617085
NPAL-12	4.7	B03	2	-0.54253
NPAL-12	4.7	C03	2	-0.50288
NPAL-12	4.7	A04	2	-0.654237
NPAL-12	4.7	B04	2	-0.349404
NPAL-12	4.7	C04	2	-0.559607
NPAL-12	7.0	A01	2	0.421925
NPAL-12	7.0	B01	2	0.512212
NPAL-12	7.0	C01	2	0.56834
NPAL-12	7.0	A02	2	0.398126
NPAL-12	7.0	B02	2	0.485795
NPAL-12	7.0	C02	2	0.494413
NPAL-12	7.0	A03	2	0.461994
NPAL-12	7.0	B03	2	0.418608
NPAL-12	7.0	C03	2	0.496159
NPAL-12	7.0	A04	2	0.499838
NPAL-12	7.0	B04	2	0.436466
NPAL-12	7.0	C04	2	0.345157
NPAL-12	7.0	A01	3	0.29798
NPAL-12	7.0	B01	3	0.456363
NPAL-12	7.0	C01	3	0.335006
NPAL-12	7.0	A02	3	0.349409
NPAL-12	7.0	B02	3	0.356352
NPAL-12	7.0	C02	3	0.34272
NPAL-12	7.0	A03	3	0.384831
NPAL-12	7.0	B03	3	0.359021
NPAL-12	7.0	C03	3	0.402655
NPAL-12	7.0	A04	3	0.274999
NPAL-12	7.0	B04	3	0.352386
NPAL-12	7.0	C04	3	0.433028
NPAL-12	8.2	A01	2	0.241562
NPAL-12	8.2	B01	2	0.262452
NPAL-12	8.2	C01	2	0.245655
NPAL-12	8.2	A02	2	0.404474
NPAL-12	8.2	B02	2	0.396902
NPAL-12	8.2	C02	2	0.617392
NPAL-12	8.2	A03	2	0.4448
NPAL-12	8.2	B03	2	0.47689
NPAL-12	8.2	C03	2	0.498679
NPAL-12	8.2	A04	2	0.346079
NPAL-12	8.2	B04	2	0.364766
NPAL-12	8.2	C04	2	0.156122
NPAL-12	8.2	A01	3	0.32244
NPAL-12	8.2	B01	3	0.306938
NPAL-12	8.2	C01	3	0.360863
NPAL-12	8.2	A02	3	0.294023
NPAL-12	8.2	B02	3	0.418559
NPAL-12	8.2	C02	3	0.329655
NPAL-12	8.2	A03	3	0.263775
NPAL-12	8.2	B03	3	0.399765
NPAL-12	8.2	C03	3	0.29857
NPAL-12	8.2	A04	3	0.247729
NPAL-12	8.2	B04	3	0.417348
NPAL-12	8.2	C04	3	0.247057
TAPI-17	4.7	A01	2	-0.705248
TAPI-17	4.7	B01	2	-0.425225
TAPI-17	4.7	C01	2	-0.788568
TAPI-17	4.7	A02	2	-0.547299
TAPI-17	4.7	B02	2	-0.7263
TAPI-17	4.7	C02	2	-0.713111
TAPI-17	4.7	A03	2	-0.617389
TAPI-17	4.7	B03	2	-0.740861
TAPI-17	4.7	C03	2	-0.573429
TAPI-17	4.7	A04	2	-0.561549
TAPI-17	4.7	B04	2	-0.683025
TAPI-17	4.7	C04	2	-0.785692
TAPI-17	7.0	A01	2	0.548813
TAPI-17	7.0	B01	2	0.861786
TAPI-17	7.0	C01	2	0.417667
TAPI-17	7.0	A02	2	0.100585
TAPI-17	7.0	B02	2	0.548462
TAPI-17	7.0	C02	2	0.669387
TAPI-17	7.0	A03	2	0.681721
TAPI-17	7.0	B03	2	0.358243
TAPI-17	7.0	C03	2	0.76213
TAPI-17	7.0	A04	2	0.384835
TAPI-17	7.0	B04	2	0.234356
TAPI-17	7.0	C04	2	0.412516
TAPI-17	7.0	A01	3	0.437512
TAPI-17	7.0	B01	3	0.564197
TAPI-17	7.0	C01	3	0.196582
TAPI-17	7.0	A02	3	0.433769
TAPI-17	7.0	B02	3	0.441835
TAPI-17	7.0	C02	3	0.210737
TAPI-17	7.0	A03	3	0.403679
TAPI-17	7.0	B03	3	0.222521
TAPI-17	7.0	C03	3	0.465639
TAPI-17	7.0	A04	3	0.338638
TAPI-17	7.0	B04	3	0.370043
TAPI-17	7.0	C04	3	0.501284
TAPI-17	8.2	A01	2	0.668251
TAPI-17	8.2	B01	2	0.704742
TAPI-17	8.2	C01	2	0.309057
TAPI-17	8.2	A02	2	0.954288
TAPI-17	8.2	B02	2	0.72353
TAPI-17	8.2	C02	2	1.06824
TAPI-17	8.2	A03	2	0.794046
TAPI-17	8.2	B03	2	0.913509
TAPI-17	8.2	C03	2	0.845772
TAPI-17	8.2	A04	2	0.461051
TAPI-17	8.2	B04	2	0.144614
TAPI-17	8.2	C04	2	0.521413
TAPI-17	8.2	A01	3	0.500784
TAPI-17	8.2	B01	3	0.51124
TAPI-17	8.2	C01	3	0.535627
TAPI-17	8.2	A02	3	0.631944
TAPI-17	8.2	B02	3	0.431484
TAPI-17	8.2	C02	3	0.522931
TAPI-17	8.2	A03	3	0.652829
TAPI-17	8.2	B03	3	0.484626
TAPI-17	8.2	C03	3	0.642056
TAPI-17	8.2	A04	3	0.433548
TAPI-17	8.2	B04	3	0.595115
TAPI-17	8.2	C04	3	0.612954
EUNS-26	4.7	A01	3	0.323748
EUNS-26	4.7	B01	3	0.266944
EUNS-26	4.7	C01	3	0.222446
EUNS-26	4.7	A02	3	0.161516
EUNS-26	4.7	B02	3	0.355977
EUNS-26	4.7	C02	3	0.257298
EUNS-26	4.7	A03	3	0.343178
EUNS-26	4.7	B03	3	0.271986
EUNS-26	4.7	C03	3	0.232899
EUNS-26	4.7	A04	3	0.262566
EUNS-26	4.7	B04	3	0.369336
EUNS-26	4.7	C04	3	0.210014
EUNS-26	4.7	A01	4	0.158281
EUNS-26	4.7	B01	4	0.131817
EUNS-26	4.7	C01	4	0.221479
EUNS-26	4.7	A02	4	0.132445
EUNS-26	4.7	B02	4	0.185309
EUNS-26	4.7	C02	4	0.199328
EUNS-26	4.7	A03	4	-0.109032
EUNS-26	4.7	B03	4	0.173722
EUNS-26	4.7	C03	4	0.301964
EUNS-26	4.7	A04	4	0.30874
EUNS-26	4.7	B04	4	0.159206
EUNS-26	4.7	C04	4	0.180469
EUNS-26	7.0	A01	4	0.0773181
EUNS-26	7.0	B01	4	-1.06352
EUNS-26	7.0	C01	4	0.0244559
EUNS-26	7.0	A02	4	0.131634
EUNS-26	7.0	B02	4	-0.0171759
EUNS-26	7.0	C02	4	0.436939
EUNS-26	7.0	A03	4	-0.0678078
EUNS-26	7.0	B03	4	0.248008
EUNS-26	7.0	C03	4	0.339252
EUNS-26	7.0	A04	4	0.223983
EUNS-26	7.0	B04	4	0.178652
EUNS-26	7.0	C04	4	0.360711
EUNS-26	7.0	A01	5	0.439328
EUNS-26	7.0	B01	5	0.210041
EUNS-26	7.0	C01	5	0.116009
EUNS-26	7.0	A02	5	0.131176
EUNS-26	7.0	B02	5	-0.345527
EUNS-26	7.0	C02	5	-0.0883168
EUNS-26	7.0	A03	5	0.11821
EUNS-26	7.0	B03	5	-0.162382
EUNS-26	7.0	C03	5	-0.213918
EUNS-26	7.0	A04	5	0.204611
EUNS-26	7.0	B04	5	0.157897
EUNS-26	7.0	C04	5	0.0571424
EUNS-26	8.2	A01	4	0.0795513
EUNS-26	8.2	B01	4	0.078746
EUNS-26	8.2	C01	4	0.128984
EUNS-26	8.2	A02	4	-0.220074
EUNS-26	8.2	B02	4	-0.16343
EUNS-26	8.2	C02	4	-0.00391325
EUNS-26	8.2	A03	4	0.167109
EUNS-26	8.2	B03	4	0.315715
EUNS-26	8.2	C03	4	0.597875
EUNS-26	8.2	A04	4	0.333048
EUNS-26	8.2	B04	4	-0.0270817
EUNS-26	8.2	C04	4	0.312628
EUNS-26	8.2	A01	5	-0.0576208
EUNS-26	8.2	B01	5	0.403975
EUNS-26	8.2	C01	5	-0.0859608
EUNS-26	8.2	A02	5	-0.0157693
EUNS-26	8.2	B02	5	0.485673
EUNS-26	8.2	C02	5	0.107871
EUNS-26	8.2	A03	5	0.173886
EUNS-26	8.2	B03	5	0.169723
EUNS-26	8.2	C03	5	0.394446
EUNS-26	8.2	A04	5	0.344659
EUNS-26	8.2	B04	5	0.153624
EUNS-26	8.2	C04	5	0.395222
EUPA-20	4.7	A01	3	0.300737
EUPA-20	4.7	B01	3	0.309795
EUPA-20	4.7	C01	3	0.218151
EUPA-20	4.7	A02	3	0.443334
EUPA-20	4.7	B02	3	0.330769
EUPA-20	4.7	C02	3	0.261885
EUPA-20	4.7	A03	3	0.304207
EUPA-20	4.7	B03	3	0.243141
EUPA-20	4.7	C03	3	0.414092
EUPA-20	4.7	A04	3	0.344385
EUPA-20	4.7	B04	3	0.263704
EUPA-20	4.7	C04	3	0.260092
EUPA-20	4.7	A01	4	0.217062
EUPA-20	4.7	B01	4	0.279593
EUPA-20	4.7	C01	4	0.368435
EUPA-20	4.7	A02	4	0.161077
EUPA-20	4.7	B02	4	0.197765
EUPA-20	4.7	C02	4	0.31995
EUPA-20	4.7	A03	4	0.294804
EUPA-20	4.7	B03	4	0.11802
EUPA-20	4.7	C03	4	0.320089
EUPA-20	4.7	A04	4	0.429743
EUPA-20	4.7	B04	4	0.201272
EUPA-20	4.7	C04	4	0.335395
EUPA-20	7.0	A01	3	-0.553745
EUPA-20	7.0	B01	3	-0.0824616
EUPA-20	7.0	C01	3	0.143717
EUPA-20	7.0	A02	3	0.161571
EUPA-20	7.0	B02	3	0.226555
EUPA-20	7.0	C02	3	0.501274
EUPA-20	7.0	A03	3	0.235031
EUPA-20	7.0	B03	3	0.0100493
EUPA-20	7.0	C03	3	0.224688
EUPA-20	7.0	A04	3	0.301152
EUPA-20	7.0	B04	3	0.334061
EUPA-20	7.0	C04	3	0.150469
EUPA-20	7.0	A01	4	0.157302
EUPA-20	7.0	B01	4	0.159449
EUPA-20	7.0	C01	4	0.190381
EUPA-20	7.0	A02	4	0.104775
EUPA-20	7.0	B02	4	0.241122
EUPA-20	7.0	C02	4	0.129379
EUPA-20	7.0	A03	4	0.151154
EUPA-20	7.0	B03	4	0.242407
EUPA-20	7.0	C03	4	0.182046
EUPA-20	7.0	A04	4	-0.494581
EUPA-20	7.0	B04	4	0.211389
EUPA-20	7.0	C04	4	0.171604
EUPA-20	8.2	A01	2	0.218809
EUPA-20	8.2	B01	2	0.269761
EUPA-20	8.2	C01	2	0.942411
EUPA-20	8.2	A02	2	0.362903
EUPA-20	8.2	B02	2	0.140434
EUPA-20	8.2	C02	2	-0.140469
EUPA-20	8.2	A03	2	-0.149996
EUPA-20	8.2	B03	2	0.349301
EUPA-20	8.2	C03	2	-0.505035
EUPA-20	8.2	A04	2	0.207491
EUPA-20	8.2	B04	2	0.107019
EUPA-20	8.2	C04	2	0.0557797
EUPA-20	8.2	A01	4	-0.0107045
EUPA-20	8.2	B01	4	0.139054
EUPA-20	8.2	C01	4	0.111111
EUPA-20	8.2	A02	4	0.187161
EUPA-20	8.2	B02	4	0.114104
EUPA-20	8.2	C02	4	0.170715
EUPA-20	8.2	A03	4	0.404863
EUPA-20	8.2	B03	4	0.407952
EUPA-20	8.2	C03	4	0.294214
EUPA-20	8.2	A04	4	-0.112933
EUPA-20	8.2	B04	4	0.202598
EUPA-20	8.2	C04	4	-0.463223
NVEN-18	4.7	A01	2	-0.0612667
NVEN-18	4.7	B01	2	-0.179442
NVEN-18	4.7	C01	2	0.0504685
NVEN-18	4.7	A02	2	-0.253456
NVEN-18	4.7	B02	2	-0.510878
NVEN-18	4.7	C02	2	0.00274402
NVEN-18	4.7	A03	2	-0.089589
NVEN-18	4.7	B03	2	-0.413341
NVEN-18	4.7	C03	2	-0.266985
NVEN-18	4.7	A04	2	-0.461387
NVEN-18	4.7	B04	2	-0.260617
NVEN-18	4.7	C04	2	-0.434018
NVEN-18	7.0	A01	2	0.315676
NVEN-18	7.0	B01	2	0.364073
NVEN-18	7.0	C01	2	0.549763
NVEN-18	7.0	A02	2	0.251224
NVEN-18	7.0	B02	2	0.265126
NVEN-18	7.0	C02	2	0.684495
NVEN-18	7.0	A03	2	0.361958
NVEN-18	7.0	B03	2	0.401141
NVEN-18	7.0	C03	2	0.528146
NVEN-18	7.0	A04	2	0.105196
NVEN-18	7.0	B04	2	0.251468
NVEN-18	7.0	C04	2	0.297746
NVEN-18	7.0	A01	3	0.447788
NVEN-18	7.0	B01	3	0.561523
NVEN-18	7.0	C01	3	0.349572
NVEN-18	7.0	A02	3	0.295734
NVEN-18	7.0	B02	3	0.372413
NVEN-18	7.0	C02	3	0.43402
NVEN-18	7.0	A03	3	0.21279
NVEN-18	7.0	B03	3	0.304388
NVEN-18	7.0	C03	3	0.450577
NVEN-18	7.0	A04	3	0.280662
NVEN-18	7.0	B04	3	0.284269
NVEN-18	7.0	C04	3	0.580169
NVEN-18	8.2	A01	2	0.324343
NVEN-18	8.2	B01	2	0.38409
NVEN-18	8.2	C01	2	0.380501
NVEN-18	8.2	A02	2	0.389224
NVEN-18	8.2	B02	2	0.410202
NVEN-18	8.2	C02	2	0.48699
NVEN-18	8.2	A03	2	0.320124
NVEN-18	8.2	B03	2	0.29347
NVEN-18	8.2	C03	2	0.432867
NVEN-18	8.2	A04	2	0.328759
NVEN-18	8.2	B04	2	0.298362
NVEN-18	8.2	C04	2	0.400177
NVEN-18	8.2	A01	3	0.285334
NVEN-18	8.2	B01	3	0.429202
NVEN-18	8.2	C01	3	0.341286
NVEN-18	8.2	A02	3	0.24972
NVEN-18	8.2	B02	3	0.344937
NVEN-18	8.2	C02	3	0.414737
NVEN-18	8.2	A03	3	0.265342
NVEN-18	8.2	B03	3	0.296852
NVEN-18	8.2	C03	3	0.281153
NVEN-18	8.2	A04	3	0.138756
NVEN-18	8.2	B04	3	0.413058
NVEN-18	8.2	C04	3	0.359591
NRAD-29	4.7	A01	3	-0.261738
NRAD-29	4.7	B01	3	-0.405029
NRAD-29	4.7	C01	3	-0.241393
NRAD-29	4.7	A02	3	-0.68266
NRAD-29	4.7	B02	3	-0.325686
NRAD-29	4.7	C02	3	-0.269437
NRAD-29	4.7	A03	3	-0.458454
NRAD-29	4.7	B03	3	-0.379916
NRAD-29	4.7	C03	3	-0.052191
NRAD-29	4.7	A04	3	-0.408779
NRAD-29	4.7	B04	3	-0.231663
NRAD-29	4.7	C04	3	-0.273432
NRAD-29	7.0	A01	3	0.425087
NRAD-29	7.0	B01	3	0.272101
NRAD-29	7.0	C01	3	0.466755
NRAD-29	7.0	A02	3	0.320432
NRAD-29	7.0	B02	3	0.309578
NRAD-29	7.0	C02	3	0.358394
NRAD-29	7.0	A03	3	0.205752
NRAD-29	7.0	B03	3	0.273828
NRAD-29	7.0	C03	3	0.372045
NRAD-29	7.0	A04	3	0.372492
NRAD-29	7.0	B04	3	0.340477
NRAD-29	7.0	C04	3	0.23089
NRAD-29	7.0	A01	4	0.135674
NRAD-29	7.0	B01	4	0.271427
NRAD-29	7.0	C01	4	0.163965
NRAD-29	7.0	A02	4	0.299077
NRAD-29	7.0	B02	4	0.318131
NRAD-29	7.0	C02	4	0.247612
NRAD-29	7.0	A03	4	0.304917
NRAD-29	7.0	B03	4	0.267744
NRAD-29	7.0	C03	4	0.302149
NRAD-29	7.0	A04	4	0.281906
NRAD-29	7.0	B04	4	0.352123
NRAD-29	7.0	C04	4	0.251468
NRAD-29	8.2	A01	3	-0.36664
NRAD-29	8.2	B01	3	0.286117
NRAD-29	8.2	C01	3	0.201222
NRAD-29	8.2	A02	3	0.278669
NRAD-29	8.2	B02	3	0.296089
NRAD-29	8.2	C02	3	0.316921
NRAD-29	8.2	A03	3	0.255803
NRAD-29	8.2	B03	3	0.225494
NRAD-29	8.2	C03	3	0.290336
NRAD-29	8.2	A04	3	0.370386
NRAD-29	8.2	B04	3	0.254928
NRAD-29	8.2	C04	3	0.298737
NRAD-29	8.2	A01	4	0.171351
NRAD-29	8.2	B01	4	0.299415
NRAD-29	8.2	C01	4	0.324428
NRAD-29	8.2	A02	4	0.230419
NRAD-29	8.2	B02	4	0.251781
NRAD-29	8.2	C02	4	0.289298
NRAD-29	8.2	A03	4	0.28292
NRAD-29	8.2	B03	4	0.300619
NRAD-29	8.2	C03	4	0.3197
NRAD-29	8.2	A04	4	0.280439
NRAD-29	8.2	B04	4	0.287864
NRAD-29	8.2	C04	4	0.259403
ACSC-11	4.7	A01	2	-0.621262
ACSC-11	4.7	B01	2	-0.645383
ACSC-11	4.7	C01	2	-0.506568
ACSC-11	4.7	A02	2	-0.530203
ACSC-11	4.7	B02	2	-0.541997
ACSC-11	4.7	C02	2	-0.440518
ACSC-11	4.7	A03	2	-0.829936
ACSC-11	4.7	B03	2	-0.551525
ACSC-11	4.7	C03	2	-0.825661
ACSC-11	4.7	A04	2	-0.840535
ACSC-11	4.7	B04	2	-0.686146
ACSC-11	4.7	C04	2	-1.04937
ACSC-11	7.0	A01	2	0.54396
ACSC-11	7.0	B01	2	0.489817
ACSC-11	7.0	C01	2	0.540422
ACSC-11	7.0	A02	2	0.579999
ACSC-11	7.0	B02	2	0.404613
ACSC-11	7.0	C02	2	0.305293
ACSC-11	7.0	A03	2	0.486347
ACSC-11	7.0	B03	2	0.478228
ACSC-11	7.0	C03	2	0.268691
ACSC-11	7.0	A04	2	0.256438
ACSC-11	7.0	B04	2	0.404146
ACSC-11	7.0	C04	2	0.168689
ACSC-11	7.0	A01	3	0.119167
ACSC-11	7.0	B01	3	0.037931
ACSC-11	7.0	C01	3	0.037913
ACSC-11	7.0	A02	3	0.0828765
ACSC-11	7.0	B02	3	0.105447
ACSC-11	7.0	C02	3	0.299406
ACSC-11	7.0	A03	3	0.0695311
ACSC-11	7.0	B03	3	0.154152
ACSC-11	7.0	C03	3	0.173053
ACSC-11	7.0	A04	3	0.0743489
ACSC-11	7.0	B04	3	0.0693217
ACSC-11	7.0	C04	3	0.159556
ACSC-11	8.2	A01	2	0.409927
ACSC-11	8.2	B01	2	0.430768
ACSC-11	8.2	C01	2	0.2883
ACSC-11	8.2	A02	2	0.532996
ACSC-11	8.2	B02	2	0.428569
ACSC-11	8.2	C02	2	0.32156
ACSC-11	8.2	A03	2	0.54129
ACSC-11	8.2	B03	2	0.4233
ACSC-11	8.2	C03	2	0.375102
ACSC-11	8.2	A04	2	0.547775
ACSC-11	8.2	B04	2	0.46103
ACSC-11	8.2	C04	2	0.690054
ACSC-11	8.2	A01	3	0.269101
ACSC-11	8.2	B01	3	0.28874
ACSC-11	8.2	C01	3	0.272035
ACSC-11	8.2	A02	3	0.294846
ACSC-11	8.2	B02	3	0.328723
ACSC-11	8.2	C02	3	0.349259
ACSC-11	8.2	A03	3	0.292788
ACSC-11	8.2	B03	3	0.296739
ACSC-11	8.2	C03	3	0.367799
ACSC-11	8.2	A04	3	0.394744
ACSC-11	8.2	B04	3	0.436645
ACSC-11	8.2	C04	3	0.320424
ACAF-21	4.7	A01	2	0.348352
ACAF-21	4.7	B01	2	0.0577603
ACAF-21	4.7	C01	2	0.206708
ACAF-21	4.7	A02	2	0.105281
ACAF-21	4.7	B02	2	0.0880294
ACAF-21	4.7	C02	2	0.071178
ACAF-21	4.7	A03	2	0.0963581
ACAF-21	4.7	B03	2	-0.0746522
ACAF-21	4.7	C03	2	-0.0513481
ACAF-21	4.7	A04	2	0.161961
ACAF-21	4.7	B04	2	0.0746624
ACAF-21	4.7	C04	2	0.0803943
ACAF-21	4.7	A01	3	0.392294
ACAF-21	4.7	B01	3	0.443233
ACAF-21	4.7	C01	3	0.459539
ACAF-21	4.7	A02	3	0.498343
ACAF-21	4.7	B02	3	0.51069
ACAF-21	4.7	C02	3	0.48313
ACAF-21	4.7	A03	3	0.370354
ACAF-21	4.7	B03	3	0.436726
ACAF-21	4.7	C03	3	0.402132
ACAF-21	4.7	A04	3	0.342184
ACAF-21	4.7	B04	3	0.372536
ACAF-21	4.7	C04	3	0.17429
ACAF-21	7.0	A01	2	0.312255
ACAF-21	7.0	B01	2	0.288476
ACAF-21	7.0	C01	2	0.136896
ACAF-21	7.0	A02	2	0.214268
ACAF-21	7.0	B02	2	0.243238
ACAF-21	7.0	C02	2	0.383863
ACAF-21	7.0	A03	2	0.0361472
ACAF-21	7.0	B03	2	0.412738
ACAF-21	7.0	C03	2	0.418922
ACAF-21	7.0	A04	2	0.10322
ACAF-21	7.0	B04	2	0.453612
ACAF-21	7.0	C04	2	0.425115
ACAF-21	7.0	A01	3	0.379297
ACAF-21	7.0	B01	3	0.370112
ACAF-21	7.0	C01	3	0.314431
ACAF-21	7.0	A02	3	0.42456
ACAF-21	7.0	B02	3	0.367651
ACAF-21	7.0	C02	3	0.248616
ACAF-21	7.0	A03	3	0.435983
ACAF-21	7.0	B03	3	0.273322
ACAF-21	7.0	C03	3	0.174792
ACAF-21	7.0	A04	3	0.401515
ACAF-21	7.0	B04	3	0.235143
ACAF-21	7.0	C04	3	0.282702
ACAF-21	8.2	A01	2	0.288282
ACAF-21	8.2	B01	2	0.355093
ACAF-21	8.2	C01	2	0.275906
ACAF-21	8.2	A02	2	0.477082
ACAF-21	8.2	B02	2	0.33459
ACAF-21	8.2	C02	2	0.515851
ACAF-21	8.2	A03	2	0.544594
ACAF-21	8.2	B03	2	0.45949
ACAF-21	8.2	C03	2	0.456996
ACAF-21	8.2	A04	2	0.659117
ACAF-21	8.2	B04	2	0.647592
ACAF-21	8.2	C04	2	0.440205
ACAF-21	8.2	A01	3	0.399843
ACAF-21	8.2	B01	3	0.475991
ACAF-21	8.2	C01	3	0.452388
ACAF-21	8.2	A02	3	0.340969
ACAF-21	8.2	B02	3	0.263292
ACAF-21	8.2	C02	3	0.428344
ACAF-21	8.2	A03	3	0.332961
ACAF-21	8.2	B03	3	0.333235
ACAF-21	8.2	C03	3	0.500427
ACAF-21	8.2	A04	3	0.299118
ACAF-21	8.2	B04	3	0.313111
ACAF-21	8.2	C04	3	0.346779
ADMI-08	4.7	A01	3	-0.0668971
ADMI-08	4.7	B01	3	-0.0390968
ADMI-08	4.7	C01	3	0.0973677
ADMI-08	4.7	A02	3	-0.306623
ADMI-08	4.7	B02	3	-0.231969
ADMI-08	4.7	C02	3	-0.251381
ADMI-08	4.7	A03	3	-0.1548
ADMI-08	4.7	B03	3	-0.213421
ADMI-08	4.7	C03	3	0.0702932
ADMI-08	4.7	A04	3	-0.146572
ADMI-08	4.7	B04	3	0.0348572
ADMI-08	4.7	C04	3	0.00552777
ADMI-08	7.0	A01	3	0.529725
ADMI-08	7.0	B01	3	0.350494
ADMI-08	7.0	C01	3	0.353903
ADMI-08	7.0	A02	3	0.469661
ADMI-08	7.0	B02	3	0.354441
ADMI-08	7.0	C02	3	0.411283
ADMI-08	7.0	A03	3	0.501027
ADMI-08	7.0	B03	3	0.584686
ADMI-08	7.0	C03	3	0.40281
ADMI-08	7.0	A04	3	0.548665
ADMI-08	7.0	B04	3	0.546071
ADMI-08	7.0	C04	3	0.526654
ADMI-08	7.0	A01	4	0.442748
ADMI-08	7.0	B01	4	0.548699
ADMI-08	7.0	C01	4	0.443683
ADMI-08	7.0	A02	4	0.231416
ADMI-08	7.0	B02	4	0.480521
ADMI-08	7.0	C02	4	0.544964
ADMI-08	7.0	A03	4	0.267601
ADMI-08	7.0	B03	4	0.382957
ADMI-08	7.0	C03	4	0.598814
ADMI-08	7.0	A04	4	0.271524
ADMI-08	7.0	B04	4	0.381586
ADMI-08	7.0	C04	4	0.504459
ADMI-08	8.2	A01	3	0.272666
ADMI-08	8.2	B01	3	0.411325
ADMI-08	8.2	C01	3	0.679699
ADMI-08	8.2	A02	3	0.3717
ADMI-08	8.2	B02	3	0.375205
ADMI-08	8.2	C02	3	0.473899
ADMI-08	8.2	A03	3	0.315281
ADMI-08	8.2	B03	3	0.567306
ADMI-08	8.2	C03	3	0.544479
ADMI-08	8.2	A04	3	0.413414
ADMI-08	8.2	B04	3	0.682309
ADMI-08	8.2	C04	3	0.760509
ADMI-08	8.2	A01	4	0.471884
ADMI-08	8.2	B01	4	0.378418
ADMI-08	8.2	C01	4	0.341348
ADMI-08	8.2	A02	4	0.477175
ADMI-08	8.2	B02	4	0.317862
ADMI-08	8.2	C02	4	0.503406
ADMI-08	8.2	A03	4	0.441044
ADMI-08	8.2	B03	4	0.274092
ADMI-08	8.2	C03	4	0.358631
ADMI-08	8.2	A04	4	0.578747
ADMI-08	8.2	B04	4	0.474816
ADMI-08	8.2	C04	4	0.370883
GGDI-23	4.7	A01	2	0.527605
GGDI-23	4.7	B01	2	0.52746
GGDI-23	4.7	C01	2	0.284273
GGDI-23	4.7	A02	2	0.32808
GGDI-23	4.7	B02	2	0.307863
GGDI-23	4.7	C02	2	0.336741
GGDI-23	4.7	A03	2	0.392614
GGDI-23	4.7	B03	2	0.416265
GGDI-23	4.7	C03	2	0.54668
GGDI-23	4.7	A04	2	0.4942
GGDI-23	4.7	B04	2	0.271597
GGDI-23	4.7	C04	2	0.387317
GGDI-23	4.7	A01	3	0.371333
GGDI-23	4.7	B01	3	0.464031
GGDI-23	4.7	C01	3	0.265538
GGDI-23	4.7	A02	3	0.348154
GGDI-23	4.7	B02	3	-0.0121866
GGDI-23	4.7	C02	3	0.506289
GGDI-23	4.7	A03	3	0.320892
GGDI-23	4.7	B03	3	0.460652
GGDI-23	4.7	C03	3	0.509698
GGDI-23	4.7	A04	3	0.367981
GGDI-23	4.7	B04	3	0.434163
GGDI-23	4.7	C04	3	0.548737
GGDI-23	7.0	A01	2	0.63373
GGDI-23	7.0	B01	2	0.846493
GGDI-23	7.0	C01	2	0.437238
GGDI-23	7.0	A02	2	0.590647
GGDI-23	7.0	B02	2	0.486503
GGDI-23	7.0	C02	2	0.528603
GGDI-23	7.0	A03	2	-0.0149763
GGDI-23	7.0	B03	2	0.360537
GGDI-23	7.0	C03	2	0.626997
GGDI-23	7.0	A04	2	0.643184
GGDI-23	7.0	B04	2	0.584583
GGDI-23	7.0	C04	2	0.642417
GGDI-23	7.0	A01	3	0.418423
GGDI-23	7.0	B01	3	0.487559
GGDI-23	7.0	C01	3	0.523781
GGDI-23	7.0	A02	3	0.369371
GGDI-23	7.0	B02	3	0.511822
GGDI-23	7.0	C02	3	0.513371
GGDI-23	7.0	A03	3	0.4225
GGDI-23	7.0	B03	3	0.534225
GGDI-23	7.0	C03	3	0.442479
GGDI-23	7.0	A04	3	0.409495
GGDI-23	7.0	B04	3	0.493992
GGDI-23	7.0	C04	3	0.512039
GGDI-23	8.2	A01	2	0.448944
GGDI-23	8.2	B01	2	0.592588
GGDI-23	8.2	C01	2	0.470238
GGDI-23	8.2	A02	2	0.305366
GGDI-23	8.2	B02	2	0.500576
GGDI-23	8.2	C02	2	0.495572
GGDI-23	8.2	A03	2	0.411807
GGDI-23	8.2	B03	2	0.436399
GGDI-23	8.2	C03	2	0.364632
GGDI-23	8.2	A04	2	0.599098
GGDI-23	8.2	B04	2	0.513672
GGDI-23	8.2	C04	2	0.374632
GGDI-23	8.2	A01	3	0.395971
GGDI-23	8.2	B01	3	0.497557
GGDI-23	8.2	C01	3	0.65231
GGDI-23	8.2	A02	3	0.535973
GGDI-23	8.2	B02	3	0.416887
GGDI-23	8.2	C02	3	0.611856
GGDI-23	8.2	A03	3	0.431469
GGDI-23	8.2	B03	3	0.513588
GGDI-23	8.2	C03	3	0.491657
GGDI-23	8.2	A04	3	0.418847
GGDI-23	8.2	B04	3	0.53825
GGDI-23	8.2	C04	3	0.501847
ECES-28	4.7	A01	2	-0.345483
ECES-28	4.7	B01	2	-0.268223
ECES-28	4.7	C01	2	-0.609607
ECES-28	4.7	A02	2	-0.388489
ECES-28	4.7	B02	2	-0.395762
ECES-28	4.7	C02	2	-0.226099
ECES-28	4.7	A03	2	-0.378381
ECES-28	4.7	B03	2	-0.255625
ECES-28	4.7	C03	2	-0.582234
ECES-28	4.7	A04	2	-0.467255
ECES-28	4.7	B04	2	-0.4487
ECES-28	4.7	C04	2	-0.525273
ECES-28	7.0	A01	3	0.212577
ECES-28	7.0	B01	3	0.270365
ECES-28	7.0	C01	3	0.287602
ECES-28	7.0	A02	3	0.285479
ECES-28	7.0	B02	3	0.199904
ECES-28	7.0	C02	3	0.374827
ECES-28	7.0	A03	3	0.231565
ECES-28	7.0	B03	3	0.27341
ECES-28	7.0	C03	3	0.19442
ECES-28	7.0	A04	3	0.273729
ECES-28	7.0	B04	3	0.347641
ECES-28	7.0	C04	3	0.190126
ECES-28	7.0	A01	4	0.186539
ECES-28	7.0	B01	4	0.247346
ECES-28	7.0	C01	4	0.261824
ECES-28	7.0	A02	4	0.311715
ECES-28	7.0	B02	4	0.264716
ECES-28	7.0	C02	4	0.291027
ECES-28	7.0	A03	4	0.379922
ECES-28	7.0	B03	4	0.177702
ECES-28	7.0	C03	4	0.185699
ECES-28	7.0	A04	4	0.224932
ECES-28	7.0	B04	4	0.35171
ECES-28	7.0	C04	4	0.195547
ECES-28	8.2	A01	2	0.32254
ECES-28	8.2	B01	2	0.220792
ECES-28	8.2	C01	2	0.20317
ECES-28	8.2	A02	2	0.273797
ECES-28	8.2	B02	2	0.139871
ECES-28	8.2	C02	2	0.142498
ECES-28	8.2	A03	2	0.135719
ECES-28	8.2	B03	2	0.210428
ECES-28	8.2	C03	2	0.204564
ECES-28	8.2	A04	2	0.342878
ECES-28	8.2	B04	2	0.0618885
ECES-28	8.2	C04	2	0.0881885
ECES-28	8.2	A01	3	0.194369
ECES-28	8.2	B01	3	0.180892
ECES-28	8.2	C01	3	0.221206
ECES-28	8.2	A02	3	0.195684
ECES-28	8.2	B02	3	0.222193
ECES-28	8.2	C02	3	0.235808
ECES-28	8.2	A03	3	0.183653
ECES-28	8.2	B03	3	0.251617
ECES-28	8.2	C03	3	0.237468
ECES-28	8.2	A04	3	0.173102
ECES-28	8.2	B04	3	0.248494
ECES-28	8.2	C04	3	0.247903
