# Supplementary material for: Molecular complexity of the differential growth of freshwater diatoms along pH gradients
Source: ISME Commun. 2025 May 6;5(1):ycaf078. doi: 10.1093/ismeco/ycaf078 (PMC12145874; doi:10.1093/ismeco/ycaf078)
Supplement: Supplementary_Table_S5_078 [file supplementary_table_s5_078.xlsx]

## Sheet: Sheet1
Table S5. Detailed statistical summary of assembled protein-coding transcriptomes.
Dataset	Statistic	NIPM-01	NPAL-12	TAPI-17	EUNS-26	EUPA-20	NVEN-18	NRAD-29	ACSC-11	ACAF-21	ADMI-08	GGDI-23	ECES-28
Number of genes	Protein-coding genes	18917	18130	27439	19821	24509	31827	29104	15556	19808	16070	23157	22588
Number of genes	Protein-coding transcripts	48816	40320	60029	37148	35086	71226	62178	29551	44315	28531	40976	46151
Number of genes	GC content (%)	47.1	46.7	46.2	47.9	48.7	46.8	50	39.9	41.7	41.2	40	40.1
Longest transcript length	Transcript N10	6305	6458	5369	6659	3000	5698	5786	5929	6082	6322	6640	6889
Longest transcript length	Transcript N50	3107	3132	2545	3092	1441	2789	2747	3096	3060	3364	3070	3100
Longest transcript length	Median transcript length	2089	2062	1658	1827	894	1844	1848	1690	1503	1897.5	1692	1583
Longest transcript length	Average transcript length	2432.4	2430.4	1973.3	2265.9	1111.4	2190.9	2198.7	2091.5	1961.1	2286.2	2122.2	2102.8
Isoforms per gene	Mean transcripts per gene	2.6	2.2	2.2	1.9	1.4	2.2	2.1	1.9	2.2	1.8	1.8	2
Isoforms per gene	Genes with 1 isoform (%)	34.3	48	49.1	57.1	75.4	42.7	50.4	57.6	48.3	61.9	61.5	51.6
Isoforms per gene	Genes with 2 isoforms (%)	28.3	25.3	25.1	24.1	16.1	28.5	25.6	22.1	23.9	22.1	21.5	26.2
Isoforms per gene	Genes with 3 isoforms (%)	14.4	10.1	10.4	8.4	4.5	12.2	9.4	8.8	10.6	6.9	7.7	8.9
Isoforms per gene	Genes with >3 isoforms (%)	23	16.5	15.4	10.4	4.1	16.6	14.7	11.5	17.2	9.2	9.2	13.2
Number of proteins	Proteins	63659	52900	71100	48084	37361	87159	80138	36387	54736	36825	46637	53724
Orthology	Orthogroups	23486	21926	28634	23853	22807	36225	34303	17118	21952	18064	22725	21713
Orthology	OGs in all strains	4034	4034	4034	4034	4034	4034	4034	4034	4034	4034	4034	4034
Orthology	OGs in all strains (%)	17.2	18.4	14.1	16.9	17.7	11.1	11.8	23.6	18.4	22.3	17.8	18.6
Orthology	Order-specific OGs	1036	1036	1036	6481	6481	3765	3765	1854	1854	1854	970	970
Orthology	Order-specific OGs (%)	4.4	4.7	3.6	27.2	28.4	10.4	11	10.8	8.4	10.3	4.3	4.5
Orthology	Strain-specific OGs	7796	7002	14835	6013	4751	19791	18404	4721	6025	3671	10479	10788
Orthology	Strain-specific OGs (%)	33.2	31.9	51.8	25.2	20.8	54.6	53.7	27.6	27.4	20.3	46.1	49.7
Completeness	Complete BUSCOs (%)	96	88	98	97	73	96	92	76	77	83	89	73
Completeness	Fragmented BUSCOs (%)	1	3	1	1	10	2	0	6	11	4	4	4
Completeness	Complete proteins	47621	38514	47705	31792	13441	62564	62133	21398	32029	23417	28693	30499
Completeness	Partial proteins	16038	14386	23395	16292	23920	24595	18005	14989	22707	13408	17944	23225
Completeness	Complete proteins (%)	74.8	72.8	67.1	66.1	36	71.8	77.5	58.8	58.5	63.6	61.5	56.8
Completeness	Partial proteins (%)	25.2	27.2	32.9	33.9	64	28.2	22.5	41.2	41.5	36.4	38.5	43.2
Protein length	Median protein length	227	225	202	214	175	207	207	243	229	248	235	224
Protein length	Average protein length	333	332	311	336	238	330	325	334	325	340	359	358
Proteins per isoform	Mean proteins per isoform	1.3	1.3	1.2	1.3	1.1	1.2	1.3	1.2	1.2	1.3	1.1	1.2
Proteins per isoform	Isoforms with 1 protein (%)	76.5	76	84.8	78.3	94.2	82	77.4	81.7	81.7	78.1	88.5	86.6
Proteins per isoform	Isoforms with 2 proteins (%)	17.9	18.3	12.2	16	5.2	14.4	17.7	14.4	14.2	16.3	9.6	10.9
Proteins per isoform	Isoforms with 3 proteins (%)	4.5	4.3	2.5	4.3	0.5	2.9	3.9	3.1	3.2	4.3	1.6	2
Proteins per isoform	Isoforms with >3 proteins (%)	1.1	1.4	0.5	1.5	0.1	0.7	1.1	0.8	0.9	1.3	0.3	0.5
Proteins per gene	Mean proteins per gene	3.4	2.9	2.6	2.4	1.5	2.7	2.8	2.3	2.8	2.3	2	2.4
Proteins per gene	Genes with 1 protein (%)	31.6	43.5	46	51.7	73.4	39.8	45.3	53.7	45.9	56.1	59.2	49.3
Proteins per gene	Genes with 2 proteins (%)	25.2	22.6	23.5	21.7	16.2	26.3	23.3	21	22.2	21.4	20.4	24.6
Proteins per gene	Genes with 3 proteins (%)	12.4	9.5	10	8.9	5	11.4	9.6	8.4	9.3	7	7.9	9
Proteins per gene	Genes with >3 proteins (%)	30.7	24.3	20.4	17.7	5.4	22.5	21.8	16.9	22.6	15.5	12.6	17
Orthogroups per gene	Mean OGs per gene	1.4	1.4	1.3	1.4	1.1	1.3	1.3	1.3	1.3	1.3	1.2	1.2
Orthogroups per gene	Genes with 1 OG (%)	73.1	74.5	81.2	76.1	90.5	79	76.5	80.8	79	79.2	86.5	86.3
Orthogroups per gene	Genes with 2 OGs (%)	19.2	17.9	14.1	16.5	7.6	15.7	16.9	13.8	15.1	15.1	10.4	10.6
Orthogroups per gene	Genes with >2 OGs (%)	7.7	7.6	4.7	7.4	1.9	5.3	6.5	5.4	5.8	5.7	3.1	3.1
Functional annotation	Annotated genes	9407	9051	11541	9386	10291	12727	11797	7643	9763	8116	10795	9232
Functional annotation	Annotated genes (%)	49.7	49.9	42.1	47.4	42	40	40.5	49.1	49.3	50.5	46.6	40.9
Functional annotation	GO-annotated	6425	6065	7474	6399	6813	8298	7610	5143	6603	5516	7127	5955
Functional annotation	GO-annotated (%)	34	33.5	27.2	32.3	27.8	26.1	26.1	33.1	33.3	34.3	30.8	26.4
Functional annotation	IPR-annotated	9388	9031	11520	9363	10258	12687	11772	7623	9741	8100	10770	9210
Functional annotation	IPR-annotated (%)	49.6	49.8	42	47.2	41.9	39.9	40.4	49	49.2	50.4	46.5	40.8
Functional annotation	Kbr-annotated	3152	2921	3214	3205	2671	3486	3263	2362	2848	2537	3070	2612
Functional annotation	Kbr-annotated (%)	16.7	16.1	11.7	16.2	10.9	11	11.2	15.2	14.4	15.8	13.3	11.6
Functional annotation	Kmd-annotated	569	545	555	567	527	623	590	470	565	483	575	498
Functional annotation	Kmd-annotated (%)	3	3	2	2.9	2.2	2	2	3	2.9	3	2.5	2.2
Functional annotation	KO-annotated	3262	3033	3322	3311	2775	3631	3421	2444	2952	2629	3182	2705
Functional annotation	KO-annotated (%)	17.2	16.7	12.1	16.7	11.3	11.4	11.8	15.7	14.9	16.4	13.7	12
